# Supplementary material for: Development of depression detection algorithm using text scripts of routine psychiatric interview
Source: Front Psychiatry. 2024 Jan 4;14:1256571. doi: 10.3389/fpsyt.2023.1256571 (PMC10794729; doi:10.3389/fpsyt.2023.1256571)
Supplement: Supplementary file 1 [file Data_Sheet_1.xlsx]

## Sheet: 1. Hyperparameters
Optimzed Hyperparameters
Hyperparameter		Value
Learning rate		0.02
Max_depth		5
Reg_lambda		0.4
Early_stopping_rounds		1000
Eval_metric		AUC
