# Supplementary material for: Development of depression detection algorithm using text scripts of routine psychiatric interview
Source: Front Psychiatry. 2024 Jan 4;14:1256571. doi: 10.3389/fpsyt.2023.1256571 (PMC10794729; doi:10.3389/fpsyt.2023.1256571)
Supplement: Supplementary file 2 [file Data_Sheet_2.xlsx]

## Sheet: 1. Hyperparameters
Architecture of the Methods
Each text script was seaparated into sentences by the patient the psychiatrist. Each sentence from the patient were converted into a vector of 8 probabilities corresponding to 8 emotions by Acryl's Emotional Analysis Model. The vectors were concatenated into a single vector to be fed into the model based on XGBoost.
